# Supplementary material for: Programmatic Cost-Effectiveness of a Second-Time Visit to Detect New Tuberculosis and Diabetes Mellitus in TB Contact Tracing in Myanmar
Source: Int J Environ Res Public Health. 2022 Dec 1;19(23):16090. doi: 10.3390/ijerph192316090 (PMC9740873; doi:10.3390/ijerph192316090)
Supplement: Supplementary file 1 [file ijerph-19-16090-s001.zip]

Archive with 1 entries (1 files):
- ijerph-2019883-supplementary.pdf
